# Supplementary material for: Dynamics of social corrections to peers sharing COVID-19 misinformation on WhatsApp in Brazil
Source: J Am Med Inform Assoc. 2021 Nov 22;29(1):33–42. doi: 10.1093/jamia/ocab219 (PMC8586730; doi:10.1093/jamia/ocab219)
Supplement: ocab219_Supplementary_Data [file ocab219_supplementary_data.zip]

Archive with 3 entries (2 files):
- ocab219-suppl_data/
- ocab219-suppl_data/Supplementary Information Revised.docx
- ocab219-suppl_data/Title Page.docx
